# Supplementary material for: Machine-Learning-Based Prediction of Plant Cuticle–Air Partition Coefficients for Organic Pollutants: Revealing Mechanisms from a Molecular Structure Perspective
Source: Molecules. 2024 Mar 20;29(6):1381. doi: 10.3390/molecules29061381 (PMC10975432; doi:10.3390/molecules29061381)
Supplement: Supplementary file 1 [file molecules-29-01381-s001.zip]

Archive with 1 entries (1 files):
- molecules-2901118-supplementary.pdf
